# Supplementary material for: Serum Fatty Acid Composition Balance by Fuzzy C-Means Method in Individuals with or without Metabolic Dysfunction-Associated Fatty Liver Disease
Source: Nutrients. 2023 Feb 4;15(4):809. doi: 10.3390/nu15040809 (PMC9960614; doi:10.3390/nu15040809)
Supplement: Supplementary file 1 [file nutrients-15-00809-s001.zip]

Archive with 1 entries (1 files):
- nutrients-2182829-supplementary.pdf
